# Supplementary material for: Structure of the conjugation surface exclusion protein TraT
Source: Commun Biol. 2025 Nov 26;8:1702. doi: 10.1038/s42003-025-09102-8 (PMC12658005; doi:10.1038/s42003-025-09102-8)
Supplement: Supplementary file 3 — Supplementary Data 1 [file 42003_2025_9102_MOESM3_ESM.xlsx]

## Sheet: Cell counts
Repeat no.	Sample	Donors count	Recipients count	Transconjugants count	Conjugation efficiency
1	Empty vector	5799	19625	884	0.043103
1	NSAGA	8131	33020	99	0.00298922
1	NSAGG	5695	25091	44	0.00175055
1	SSAGA	5068	26484	97	0.00364922
2	Empty vector	2403	8148	538	0.0619388
2	NSAGA	6016	36156	84	0.00231788
2	NSAGG	5373	26634	102	0.00381508
2	SSAGA	3910	20002	38	0.00189621
3	Empty vector	5968	28155	1354	0.0458843
3	NSAGA	2502	17868	44	0.00245645
3	NSAGG	3296	17952	44	0.00244499
3	SSAGA	6188	28076	38	0.00135164

## Sheet: Exclusion indices
Repeat no.	Sample	Conjugation efficiency (empty vector)	Conjugation efficiency (pTraT)	Exclusion index
1	NSAGA	0.043103	0.00298922	14.4195
1	NSAGG	0.043103	0.00175055	24.6226
1	SSAGA	0.043103	0.00364922	11.8116
2	NSAGA	0.0619388	0.00231788	26.7221
2	NSAGG	0.0619388	0.00381508	16.2352
2	SSAGA	0.0619388	0.00189621	32.6645
3	NSAGA	0.0458843	0.00245645	18.6791
3	NSAGG	0.0458843	0.00244499	18.7667
3	SSAGA	0.0458843	0.00135164	33.9471

## Sheet: Statistic tests
Statistic test	p-value
Shapiro	0.293734
Bartlett	0.38994
One-way ANOVA (F)	0.603485
