# Supplementary material for: Structure of the conjugation surface exclusion protein TraT
Source: Commun Biol. 2025 Nov 26;8:1702. doi: 10.1038/s42003-025-09102-8 (PMC12658005; doi:10.1038/s42003-025-09102-8)
Supplement: Supplementary file 4 — Supplementary Data 2 [file 42003_2025_9102_MOESM4_ESM.xlsx]

## Sheet: Cell counts
Repeat no.	Sample	Donors count	Recipients count	Transconjugants count	Conjugation efficiency
1	Empty vector	2835	10456	541	0.0491952
1	WT	2217	18207	114	0.00622237
1	D170A	11591	40474	366	0.0089618
1	R213A	7475	41626	445	0.0105774
1	R213E	6456	26162	463	0.0173897
1	D170A-R213A	6641	25224	244	0.00958065
2	Empty vector	8102	25709	1403	0.0517483
2	WT	14388	30598	247	0.00800778
2	D170A	10448	18705	97	0.00515903
2	R213A	5804	16313	187	0.0113333
2	R213E	4823	12874	224	0.0171018
2	D170A-R213A	10947	16206	136	0.00832211
3	Empty vector	3692	17588	499	0.0275889
3	WT	5067	36679	86	0.00233918
3	D170A	7787	57568	205	0.00354837
3	R213A	7308	90502	839	0.00918536
3	R213E	8119	55631	612	0.0108814
3	D170A-R213A	8801	22184	333	0.0147888

## Sheet: Exclusion indices
Repeat no.	Sample	Conjugation efficiency (empty vector)	Conjugation efficiency (pTraT)	Exclusion index
1	WT	0.0491952	0.00622237	7.90619
1	D170A	0.0491952	0.0089618	5.48944
1	R213A	0.0491952	0.0105774	4.65099
1	R213E	0.0491952	0.0173897	2.82899
1	D170A-R213A	0.0491952	0.00958065	5.13485
2	WT	0.0517483	0.00800778	6.46225
2	D170A	0.0517483	0.00515903	10.0306
2	R213A	0.0517483	0.0113333	4.56603
2	R213E	0.0517483	0.0171018	3.02589
2	D170A-R213A	0.0517483	0.00832211	6.21817
3	WT	0.0275889	0.00233918	11.7942
3	D170A	0.0275889	0.00354837	7.77508
3	R213A	0.0275889	0.00918536	3.00357
3	R213E	0.0275889	0.0108814	2.53543
3	D170A-R213A	0.0275889	0.0147888	1.86552

## Sheet: Statistic tests
Statistic test		p-value
Shapiro		0.687117
Bartlett		0.12983
One-way ANOVA (F)		0.0159104
Tukey's HSD		Adjusted p-value
WT	D170A	0.971332
WT	R213A	0.086785
WT	R213E	0.0249194
WT	D170A-R213A	0.119392
D170A	R213A	0.212262
D170A	R213E	0.0635244
D170A	D170A-R213A	0.283277
R213A	R213E	0.922888
R213A	D170A-R213A	0.999486
R213E	D170A-R213A	0.842501
