# Supplementary material for: Structure of the conjugation surface exclusion protein TraT
Source: Commun Biol. 2025 Nov 26;8:1702. doi: 10.1038/s42003-025-09102-8 (PMC12658005; doi:10.1038/s42003-025-09102-8)
Supplement: Supplementary file 5 — Supplementary Data 3 [file 42003_2025_9102_MOESM5_ESM.xlsx]

## Sheet: Sheet1
Primer	Sequence (5´ to 3´)	Description
#1AB	AAAAATGAAAAAATGGATGTTAGCCATCTGCCTGATGTTCCATGGCTAATTCCCATGT	Gibson assembly linearized pKD3 for generating pKD3_tetOx22
#2AB	CCACCTCTGGTGACTTTATCCGTAAATAATTTAACCCACATGCTGCAATCTGCATG	Gibson assembly linearized pKD3 for generating pKD3_tetOx22
#3AB	ACAATCGCTCAAGACGTGTATCTGCTAGAGTCTCTCTCCA	Gibson assembly CamR cassette for pKD3_tetOx22
#4AB	TGGAGAGAGACTCTAGCAGATACACGTCTTGAGCGATTGT	Gibson assembly CamR cassette for pKD3_tetOx22
#5AB	GTGGGTTAAATTATTTACGGATAAAGTCACCAGAGGTGGGTGATAGAGAAGACGAACCG	Gibson assembly tetOx22 fragment from pLAU44 for pKD3_tetOx22
#6AB	AACATCAGGCAGATGGCTAACATCCATTTTTTCATTTTTATGGGAATTAGCCATGGTCC	Gibson assembly tetOx22 fragment from pLAU44 for pKD3_tetOx22
#72AB	CTTTTCGGTTGTCTGTAAATATTGTGCCCGCGAAAAATGATGGGAATTAGCCATGGTCC	Move tetO_x22 with CamR cassette from pKD3 into gap between slt and ygeB in pOX38-km
#73AB	GAGTGACAATACTGACTGGCCGAAGCCCCGCGAAGCAAGGTGATAGAGAAGACGAACCG	Move tetO_x22 with CamR cassette from pKD3 into gap between slt and ygeB in pOX38-km
#189AB	GTCCCGCTGGAAGATATTCTAGAGTAGGGAACTGCCAG	Gibson assembly vector pKD3 for inserting native rpoN promoter from E. coli
#190AB	TTGTAAGATTTCTGTAGGCGGACCCCACACTACCATCG	Gibson assembly vector pKD3 for inserting native rpoN promoter from E. coli
#191AB	CCCGATGGTAGTGTGGGGTCCGCCTACAGAAATCTTACAA	Gibson assembly fragment inserting rpoN promoter from E. coli into pKD3. Template: E. coli genomic DNA
#192AB	GCCTGGCAGTTCCCTACTCTAGAATATCTTCCAGCGGGAC	Gibson assembly fragment inserting rpoN promoter from E. coli into pKD3. Template: E. coli genomic DNA
#194AB	TAGACGAATTCGTAATCATGTTCAGAATCGTACTC	Gibson assembly vector prpoN-pKD3 for inserting TetR-Halo.
#195AB	AGGAGAGTACGATTCTGAACATGATTACGAATTCGTCTAG	Gibson assembly fragment TetR-Halo for inserting into prpoN-pKD3.
#218AB	TAACCCGGGTGTAGGGTTTTTAGAGTAGGGAACTGCCAGG	Gibson assembly vector prpoN-pKD3 for inserting TetR-FP, to be used with #194AB
#219AB	CCTGGCAGTTCCCTACTCTAAAAACCCTACACCCGGGTTA	Gibson assembly fragment TetR-FP for inserting into prpoN-pKD3. To be used with #195AB
#226AB	TAACCCGGGTGTAGGCTG	Gibson vector either pROD24(TetR) or pROD25(LacI) for fusing mNG/CFP/mKate
#227AB	AGCAGCGGAGCCAGCCGA	Gibson vector either pROD24(TetR) or pROD25(LacI) for fusing mNG/CFP/mKate
#228AB	GTGAAAGTGGGTCTGACATTTCGAGCTCGGCTGGCTC	Gibson insert either mNG/CFP/mKate with TetR
#230AB	TATAGGAACTTCGAAGCAGC	Gibson insert either mNG/CFP/mKate with TetR
#257AB	CGACATTTTGTCCGAGTCGTCGGTGGCGAATGGGACGC	Vector pTOF24 for inserting Left and Right homology regions for deleting lacZ/lacI and inserting TetR/LacI-FP
#258AB	GGATCAAATCTGTCGATCCTTGCAGGTCGGGTACCGAGAC	Vector pTOF24 for inserting Left and Right homology regions for deleting lacZ/lacI and inserting TetR/LacI-FP
#259AB	GTCTCGGTACCCGACCTGCAAGGATCGACAGATTTGATCC	Left homology region for removing lacI+lacO (lacZ homology) gibson insert into pTOF24
#260AB	GCGGCATGCATTTACGTTGAGTTGATGAAAGCTGGCTACA	Left homology region for removing lacI+lacO (lacZ homology) gibson insert into pTOF24
#261AB	TGTAGCCAGCTTTCATCAACTCAACGTAAATGCATGCCGC	Right homology region for removing lacI+lacO (mhpR homology) gibson insert into pTOF24
#262AB	GCGCGTCCCATTCGCCACCGACGACTCGGACAAAATGTCG	Right homology region for removing lacI+lacO (mhpR homology) gibson insert into pTOF24
#263AB	CAGGTGGCACTTTTCGGGGAGTTGATGAAAGCTGGCTACA	Second round of Gibson pTOF24 with left and right homology regions present for inserting TetR/LacI-FP
#264AB	CATGCAGATTGCAGCATTACTCAACGTAAATGCATGCCGC	Second round of Gibson pTOF24 with left and right homology regions present for inserting TetR/LacI-FP
#265AB	TGTAGCCAGCTTTCATCAACTCCCCGAAAAGTGCCACCTG	pKD3 prpoN insert into pTOF24 with the left and right homology regions present.
#266AB	GCGGCATGCATTTACGTTGAGTAATGCTGCAATCTGCATG	pKD3 prpoN insert into pTOF24 with the left and right homology regions present.
NC33-2	ATGTATATCTCCTTCTTAAAGTTAAACAAAATTATTTCTAGAGGGGA	Used to amplify the backbone of pET22-ts, for the construction of pNC60
NC41-2	ATGGATATCGGAATTAATGGTACCAGTGCT	Used to amplify the backbone of pET22-ts, for the construction of pNC60
NC33-3	TCCCCTCTAGAAATAATTTTGTTTAACTTTAAGAAGGAGATATACATATGATGAAAACAAAAAAACTAATGATGGTTGCACT	Used to amplify traT from F, for the construction of pNC60
NC60-1	AGCACTGGTACCATTAATTCCGATATCCATGAGAATATTTGCGATTGATTTGGCCAGCTGGTC	Used to amplify traT from F, for the construction of pNC60
NC55-1	AGTTAATTTCTCCTCTTTAATGAATTCTGTGTGAAATTGTTATC	Used to amplify the backbone of pQE80L, for the construction of pNC56
NC55-2	CTGAGCTTGGACTCCTGTTGATAGATCC	Used to amplify the backbone of pQE80L, for the construction of pNC56
NC56-1	GGATAACAATTTCACACAGAATTCATTAAAGAGGAGAAATTAACTATGATGAAAACAAAAAAACTAATGATGGTTGCACT	Used to amplify traT from F, for the construction of pNC56
NC56-2	GTTCTGAGGTCATTACTGGATCTATCAACAGGAGTCCAAGCTCAGTCAGAGAATATTTGCGATTGATTTGGCCAG	Used to amplify traT from F, for the construction of pNC56
NC91-1	GGCACACTCGGTGTGGGCC	Used to amplify pNC56 for site-directed mutagenesis by KLD, for the construction of pNC91
NC91-2	ACCGGCAGAATTGGAATTATATCCGG
NC92-1	ACTGGAATTATATCCGGTGATACCGGCAC	Used to amplify pNC56 for site-directed mutagenesis by KLD, for the construction of pNC92
NC92-2	TCTGCCGGTGCCACACT
NC99-1	GCGGTGCAGATTGCAGAGCGTACTAAGG	Used to amplify pNC56 for site-directed mutagenesis by KLD, for the construction of pNC99
NC99-2	CGTGATCATGGTATAGTTCACATCTTCCAC
NC100-1	GCGGTGGTCTCAAATGCGAACAAGGTT	Used to amplify pNC56 for site-directed mutagenesis by KLD, for the construction of pNC100
NC100-2	GGTCTGGTATTTATGCTGGTTACCTGT	Used to amplify pNC56 for site-directed mutagenesis by KLD, for the construction of pNC100 and pNC101
NC101-1	GAAGTGGTCTCAAATGCGAACAAGGTT	Used to amplify pNC56 for site-directed mutagenesis by KLD, for the construction of pNC101
